# Supplementary material for: Population genetic structure analysis and forensic evaluation of Xinjiang Uigur ethnic group on genomic deletion and insertion polymorphisms
Source: Springerplus. 2016 Jul 15;5(1):1087. doi: 10.1186/s40064-016-2730-3 (PMC4947079; doi:10.1186/s40064-016-2730-3)
Supplement: Supplementary file 2 — 10.1186/s40064-016-2730-3 The linkage disequilibrium pattern revealed by r 2 values at 30 InDel loci.c. [file 40064_2016_2730_MOESM2_ESM.xls]

## Sheet: Table S2
Table S2. The linkage disequilibrium pattern revealed by r2 values at 30 InDel loci.
HLD	6	39	40	45	48	56	58	64	67	70	77	81	83	84	88	92	93	97	99	101	111	114	118	122	124	125	128	131	133
39	0.02019
40	0.00146	9e-05
45	0.00903	0.01177	0.00235
48	5e-05	0.00038	0.00191	0.0075
56	0.00203	0.00011	0.00515	0.02079	0.00806
58	5e-05	0.00041	0.00431	0.00812	0.00283	0.00186
64	0.00147	0.00103	4e-05	8e-05	0.03021	0.00454	0.00103
67	0.00033	0.00334	0.01793	0.00612	0.0019	0.00958	0.003	0.00018
70	0.01856	0.01351	0.00125	0.00362	0.00052	0.0439	0.01109	0.00052	0.00129
77	0.00141	0.00282	0.00677	0.00041	0.00317	0.00354	0.01208	5e-05	0.0176	0.00742
81	0.0001	0.00013	0.00445	0.0029	0.03576	0.00053	0.00337	0.00169	0.00874	0.00134	0.01579
83	0.00027	0.00892	0.00041	0.01978	0.00912	0.0172	0.00017	0.00053	0.0177	0.0001	0.01495	0.01477
84	0.00282	0.00088	0.00215	0.00188	0.0116	0.0257	0.00163	0.00808	0.01149	0.0081	0.00548	0.00015	0.00333
88	0.00073	0.00103	0.0025	0.0017	0.0217	0.00529	0.00471	0.00757	0.00742	0.00119	0.00452	0.00127	0.00511	0.00022
92	0.00063	0.00537	0.00709	0.00256	0	1e-05	0.00978	0.00094	0.05542	0.00879	0.00098	0.00268	0.00089	0	0.00162
93	0.01455	4e-05	0.00054	0.00022	0.00552	0.00203	0.00315	0.00438	0.00549	0.00097	4e-05	0.00425	0.00448	0.00023	0.00651	0.00248
97	0.00163	0.0084	0.01122	0.00611	0.01098	5e-05	0.00154	0.00016	0.00666	0.01678	0.00166	0.00254	0.00667	0.00175	5e-05	0.00961	0.00029
99	0.00064	0.02859	0.017	1e-05	0.00537	0.03194	0.00022	0.00103	0.01557	0.01926	0.00351	0.00162	0.02042	0.00242	0.00686	0.00025	0.01599	0.01337
101	0.00032	0.01566	0.00121	0.0044	0.00362	6e-05	0.00101	0.00319	0.00093	0.07097	0.00193	0.00054	0.00351	2e-05	0.00238	0.01058	0.01652	0.00279	0.01363
111	0.00092	0.00671	0.00208	0	0.00152	0	0.00409	0.00186	0.01104	0.0034	0.05994	0.00018	0.04308	1e-05	0.00477	0.00416	0.00022	0.001	0.00114	0.00052
114	0.00089	0	0.00303	0.0032	0.0007	0.05246	0.03944	0.01547	0.00042	0	0.00579	0.00503	0.0099	0.00189	0.00092	0.00014	0.00132	0.02681	0	0.00104	0.00666
118	0.00325	0.00354	0.00186	0.00063	0.00055	0.00167	0.01984	0.00555	0.00681	0.00207	0.02413	0.03389	0.00063	0.00111	0.00488	0.00635	0.02993	0.00301	0.00305	0.00021	0.00624	0.00313
122	0.01167	0.02456	0.01925	0.00354	0.01008	0.00067	0.00122	0.05094	0.00021	0.00338	0.01904	0.00347	0.0179	0.00654	0.00749	0.01272	0.00631	0.00215	0.00047	0.00698	0.00972	0.00244	0.00012
124	0.00024	0.01488	0	0.00051	0.00943	0.02221	0.00659	0.04523	0.00925	0.00097	0.00034	0.00252	0.00049	0.0153	2e-05	0.01176	5e-05	0.00125	0.00211	0.00051	0.01596	0.00037	0.00024	0
125	0.00184	0.00094	0.00363	0.01804	0.00097	6e-05	0.0145	0.00087	0.00591	0.00646	0	0.00039	0.00772	0.00073	0.002	0.00044	0.00284	0.00494	0.00692	0.0004	6e-05	0.00038	0.00459	0.00282	0.00416
128	0.00499	1e-05	0	0.00035	0.01858	0.00171	0.00845	0.00834	0.00185	0.00863	0.0001	0.02274	0.01265	0.00657	0.00365	0.00112	0.00157	0.00359	0.00904	1e-05	0.00501	0.00204	0.00088	0.00083	1e-05	0.01221
131	0.00926	0.00399	0.00588	8e-05	0.00898	6e-05	0.002	0.00059	0.00022	0	0.01286	0.00274	0.01997	0.00014	0.00086	0.001	0.0114	0.00609	0.0005	6e-05	0.00159	0.00033	0.00099	0.0114	0.00098	0.00931	0.00089
133	0	0.0043	0.00077	7e-05	0.00544	0.0093	0.01526	0.00049	0.00877	3e-05	0.00137	0.00109	0.00409	0.01577	0.00033	0.00049	0.00397	0.00177	0.00057	0.01504	0.02128	5e-05	5e-05	0.00074	0.00124	0.00639	0.00844	0.02249
136	0.0054	0.0006	0.01366	0.00218	0.00046	0.00024	0.00131	0.00024	0.00241	3e-05	7e-05	0.04087	0.00498	8e-05	0.00017	0.01165	0.00063	0.03522	0	0.00342	0.01703	0.00405	0.01052	0.00564	0.00031	0.00407	0.00637	0.00063	0.00066
HLD, human locus deletion/insertion polymorphism.
