# Supplementary material for: Population genetic structure analysis and forensic evaluation of Xinjiang Uigur ethnic group on genomic deletion and insertion polymorphisms
Source: Springerplus. 2016 Jul 15;5(1):1087. doi: 10.1186/s40064-016-2730-3 (PMC4947079; doi:10.1186/s40064-016-2730-3)
Supplement: Supplementary file 3 — 10.1186/s40064-016-2730-3 Pairwise Fst and p-values between Xinjiang Uigur group and other groups at 30 InDel loci (n = 136). [file 40064_2016_2730_MOESM3_ESM.xls]

## Sheet: Table S3
Table S3. Pairwise Fst and p-values between Xinjiang Uigur group and other groups at 30 InDel loci (n =136).
Loci	Beijing Han		Guangdong Han		Shanghai Han		Yi		Tibetan		She		Xibe		South Korean		Kazak		Urumchi Uigur		Hungarian		Dane		Basque		Central Spanish		Uruguayan		Chihuahua Mexican		Mexico Mexican		Jalisco Mexican		Veracruz Mexican		Yucatan Mexican		Mexican Amerindian
	Fst	P	Fst	P	Fst	P	Fst	P	Fst	P	Fst	P	Fst	P	Fst	P	Fst	P	Fst	P	Fst	P	Fst	P	Fst	P	Fst	P	Fst	P	Fst	P	Fst	P	Fst	P	Fst	P	Fst	P	Fst	P
D77	3e-05	0.45161	0.00381	0.15543	-0.00216	1	0.0537	0	0.00102	0.38807	-0.00388	1	-0.00155	1	-0.00112	0.82991	-0.00312	1	-0.00334	1	-0.00229	1	0.02235	0.01955	0.03716	0.01173	0.00988	0.12121	0.0177	0.02933	-0.00105534	0.5682	0.0179172	0.1338	0.00265728	0.3976	-0.00199258	0.5122	-0.00421323	0.7768	0.000392397	0.4236
D45	0.00139	0.39883	-0.00118	0.82014	-0.00217	1	0.00104	0.3871	0.00909	0.10948	0.00227	0.29423	-0.00163	1	-0.00175	1	0.02342	0.01075	0.00264	0.32649	0.02519	0.00391	0.01566	0.0479	0.01728	0.05865	0.0049	0.18475	0.00927	0.08211	-0.00475103	0.8832	-0.00399848	0.6522	0.00460322	0.3962	-0.00637539	1	0.000449861	0.4744	0.0479543	0.0162
D131	0.02154	0.01271	0.04521	0	0.03976	0	0.07836	0	-0.00398	1	0.0383	0	0.06007	0	0.03067	0	-0.00141	0.68524	-0.00388	1	0.01328	0.03617	-0.00198	0.83578	0.01645	0.06061	-0.00483	1	-0.00087	0.61388	0.00223236	0.4054	0.0179172	0.1406	-0.00522598	0.7336	0.0283099	0.1088	-0.00421323	0.7694	0.0154773	0.1332
D70	0.00304	0.28152	-0.00253	1	-0.00219	1	0.00159	0.35191	0.00222	0.33724	0.00719	0.10948	0.0015	0.31378	0.00603	0.0782	-0.00415	1	-0.00303	1	-0.00108	0.71163	0.00512	0.16911	0.00756	0.16422	-0.00143	0.60606	0.0133	0.04301	0.00068739	0.4084	0.0644965	0.009	0.00987923	0.2358	0.0267564	0.1122	0.0577058	0.012	0.0308354	0.0504
D6	0.00701	0.13001	0.00706	0.06745	0.0021	0.22972	0.03546	0.00293	-0.0013	0.71554	0.02622	0.00489	-0.00195	1	0.01215	0.01955	0.0031	0.32649	-0.00288	1	-0.00375	1	-0.00505	1	-0.00533	1	-0.00528	1	0.0047	0.22678	0.0493097	0.0164	0.000593748	0.4658	-0.0015479	0.4968	-0.00499011	0.7608	-0.00064833	0.4754	0.0464228	0.0138
D111	0.15374	0	0.16208	0	0.22801	0	0.17566	0	0.14208	0	0.10994	0	0.12587	0	0.23849	0	-0.00056	0.57087	-0.00238	1	0.11717	0	0.07672	0.00098	0.09278	0	0.05061	0.00098	0.05849	0.00098	0.0156394	0.1478	-0.00504758	0.876	-0.000143913	0.4962	-0.00597948	0.8732	-0.00264614	0.5432	0.0393672	0.0332
D58	-0.00468	1	0.00261	0.25318	-0.00163	1	-0.00097	0.68133	0.0055	0.16911	-0.00355	1	0.02581	0.00196	0.01132	0.02346	-0.00478	1	-0.00445	1	0.02562	0.00196	0.03753	0.00391	0.08429	0	0.02663	0.01173	-0.00045	0.53763	0.0411184	0.0288	0.0602225	0.0124	0.0209754	0.1278	0.033942	0.0674	0.0784614	0.0056	0.181638	0
D56	0.0342	0.00098	0.05045	0	0.0352	0	0.10275	0	-0.00294	1	0.02358	0.01466	0.00424	0.19453	0.03054	0	0.00492	0.24829	0.00213	0.37341	-0.00165	1	-0.0052	1	-0.00275	0.826	0.01533	0.06452	0.01423	0.04888	0.00375149	0.2848	0.0358703	0.0554	-0.000783429	0.492	-0.00507835	0.733	0.0315758	0.0608	-0.00464419	1
D118	0.24045	0	0.28006	0	0.36696	0	0.1852	0	0.26036	0	0.14731	0	0.25283	0	0.37403	0	0.00023	0.50049	-0.0029	1	0.03174	0.00098	0.0399	0.00684	0.0588	0.00098	0.06593	0	0.08359	0	0.207251	0	0.214484	0	0.144166	0.0008	0.143514	0.0006	0.205379	0	0.338681	0
D92	-0.00356	1	-0.00182	1	0.00078	0.33724	0.00442	0.17693	0.00209	0.33138	-0.00125	0.72239	-0.00276	1	0.00538	0.08798	0.00633	0.16227	-0.00098	0.59629	0.00586	0.10459	-0.00411	1	0.00268	0.36168	-0.00493	1	0.006	0.14272	-0.00374373	0.7792	-0.000825751	0.4512	0.000732252	0.4038	-0.00387469	0.6408	0.00685814	0.2526	-0.004211	0.7844
D93	-0.00309	1	-0.00047	0.5523	-0.00136	1	0.0531	0	0.01678	0.02737	0.02207	0.01271	0.01577	0.01369	0.01112	0.02737	0.00493	0.19062	-0.00025	0.5435	-0.00314	1	0.00837	0.11828	-0.00251	0.82209	-0.00431	1	0.00214	0.30596	-0.00321184	0.6738	-0.00560669	0.881	-0.000958861	0.5076	0.0212516	0.146	0.00204971	0.3764	0.0187675	0.1274
D99	0.01729	0.02835	0.12974	0	0.11699	0	0.06346	0	0.00762	0.12414	0.11205	0	0.07169	0	0.1896	0	0.00702	0.11437	0.00529	0.15543	0.02374	0.00293	0.02152	0.03128	-0.00099	0.565	0.00937	0.13294	0.00368	0.24731	0.0789914	0.0032	0.0717594	0.0036	0.162824	0	0.232965	0	0.118494	0.0008	0.15433	0
D88	0.04029	0.00098	0.00127	0.32845	0.00323	0.15054	0.02036	0.01662	0.0489	0.00098	0.01947	0.01564	0.02335	0.00587	0.003	0.19648	0.02651	0.00684	-0.00376	1	0.02244	0.00391	-0.00497	1	0.00214	0.37243	-0.00186	0.66667	0.03107	0.00293	-0.00123457	0.5808	0.0724313	0.0056	0.00204083	0.4064	0.0504296	0.0268	0.0545961	0.0134	-0.0010462	0.5878
D101	-0.00445	1	-0.00123	0.84653	-0.00025	0.52395	-0.00413	1	-0.0041	1	0.02355	0.01271	-0.00285	1	0.00651	0.08504	-0.00067	0.54545	0.01377	0.05181	-0.00252	1	0.02885	0.01662	0.00313	0.26393	-0.00504	1	-0.00349	1	0.0118288	0.2122	0.0104407	0.2366	0.00291493	0.4136	-0.00637591	1	-0.000909631	0.5684	0.00924767	0.2256
D67	0.01272	0.04106	0.0241	0.00098	0.00838	0.05865	0.01453	0.05767	-0.00271	1	0.06361	0	0.02046	0.00587	0.00782	0.06158	-0.00035	0.56403	-0.00394	1	-0.00124	0.67449	-0.0041	1	0.03765	0.00978	-0.00472	1	-0.00014	0.48289	0.000902827	0.462	-0.00556665	1	-0.00285807	0.6146	-0.00257027	0.6312	0.00834331	0.2488	-0.00101522	0.5046
D83	0.0172	0.02737	-0.0026	1	-0.00212	1	0.03814	0.00196	-0.0024	1	0.01191	0.05279	0.00091	0.37928	0.00021	0.4262	-0.00401	1	-0.00378	1	0.01539	0.01369	0.0682	0	0.06944	0.00098	0.04471	0	0.01076	0.05572	0.0157226	0.182	0.148607	0	-0.000480811	0.4808	0.0567728	0.0248	0.0354903	0.0454	0.097616	0.0016
D114	-0.00198	0.8436	0.01148	0.03226	0.00351	0.18377	0.00919	0.09873	-8e-05	0.43988	0.00573	0.13978	-0.00294	1	0.00028	0.41056	0.02067	0.02639	0.00588	0.16422	-0.00174	1	0.00063	0.44184	-0.00626	1	0.05209	0.00196	0.01314	0.04203	0.0315518	0.0468	0.0293127	0.0616	0.0409435	0.056	0.00847197	0.323	0.00515187	0.3786	0.0435437	0.0182
D48	-0.00421	1	-0.00244	1	-0.00184	1	-0.00199	0.9433	0.00057	0.45455	-0.00336	1	-0.00287	1	-0.00142	1	-0.00042	0.47703	-0.00466	1	0.0078	0.07136	0.14061	0	0.02849	0.02151	0.04241	0.00587	0.0293	0.00098	0.109057	0.0006	0.231519	0	0.146532	0.001	0.180377	0.0002	0.234442	0	0.301482	0
D124	0.00725	0.12805	0.02803	0	0.01555	0.00684	-0.00022	0.47312	0.02726	0.00684	0.02674	0.01173	0.00204	0.24927	0.01053	0.02248	0.00144	0.39785	0.02497	0.01075	-0.00315	1	0.00866	0.11535	-0.00126	0.55816	-0.00501	1	-0.0036	1	0.00685252	0.2502	0.0117281	0.2326	0.0123856	0.241	0.00247547	0.4126	-0.00451101	0.7676	-0.00424751	0.7808
D122	0.07507	0	0.1415	0	0.09944	0	0.08225	0	0.00294	0.25806	0.19475	0	0.06303	0	0.07317	0	0.01072	0.0958	0.00943	0.0782	0.00069	0.38025	0.00436	0.21408	0.02081	0.04888	-0.00079	0.53177	-0.0033	1	0.045002	0.033	0.0203831	0.1266	0.00908389	0.3076	0.0179874	0.1956	0.0921185	0.0032	0.0678821	0.0032
D125	-0.00153	0.71945	0.02051	0.00391	0.03348	0	0.00393	0.21603	-0.00118	0.61193	0.01218	0.06061	0.01008	0.06452	0.03433	0	-0.00396	1	-0.00335	1	0.00152	0.31476	0.00093	0.44868	-0.00592	1	-0.00488	1	-0.00219	1	0.119138	0	0.137869	0.0004	0.0561218	0.031	0.155829	0	0.125591	0	0.309665	0
D64	0.03915	0.00391	0.04128	0	0.03929	0	0.09136	0	0.08849	0	0.05763	0	0.00211	0.30205	0.05678	0	-0.00226	1	-0.00159	0.77419	0.06811	0	0.03802	0.00391	0.08275	0	0.02817	0.01466	0.00042	0.45161	-0.004497	0.764	-0.00281181	0.6264	-0.00692189	0.8534	-0.00261949	0.5884	0.061304	0.0098	0.16282	0
D81	0.09585	0	0.05373	0	0.08539	0	0.14084	0	0.08565	0	0.04822	0.00098	0.09944	0	0.15166	0	0.00102	0.44575	0.00552	0.19746	0.07288	0	0.05838	0.00098	0.02884	0.02639	0.09306	0	0.08007	0	-0.00087754	0.4716	-0.000223692	0.448	-0.00211397	0.4974	-0.0063271	1	0.0295583	0.0562	0.004642	0.3714
D136	0.01139	0.07038	-0.00264	1	0.00176	0.23949	0.02805	0.00391	0.00676	0.15543	0.02032	0.0176	0.00544	0.10459	0.01912	0.00391	-0.00431	1	-0.00171	0.739	-0.00321	1	-0.00464	1	0.08848	0	0.00687	0.1828	0.01015	0.05376	0.0109371	0.1964	0.003334	0.3634	0.0385203	0.0664	0.0110622	0.2084	-0.00456802	0.8836	0.0912377	0.0002
D133	0.00511	0.18964	0.01631	0.00978	0.01291	0.00293	0.02653	0.01271	-0.00442	1	0.03354	0.00098	0.00014	0.45455	0.0072	0.06452	-0.00461	1	-0.00334	1	0.02986	0.00098	0.04607	0.00098	0.05163	0.00098	0.05862	0.00196	0.01496	0.02737	-0.00485307	0.89	0.0049484	0.3718	-0.00686973	1	-0.00583294	0.8734	-0.00328899	0.6844	0.00313467	0.327
D97	-0.00117	0.60997	-0.00149	1	-0.00247	1	-0.00291	1	-0.00423	1	-0.00235	1	-0.00046	0.53177	-0.00251	1	-0.00326	1	0.00322	0.29032	0.04709	0	0.06892	0	0.13195	0	0.06182	0.00196	0.05838	0.00098	0.00761207	0.2376	0.0347701	0.0478	0.00431685	0.38	0.0227274	0.1322	0.0118979	0.1726	-0.00349654	0.6592
D128	0.02069	0.02053	0.01549	0.01369	0.02814	0	0.17535	0	0.03184	0.00391	0.02763	0.01075	0.00815	0.06452	0.01344	0.01271	-0.00271	1	-0.00419	1	0.00222	0.23754	-0.00467	1	0.00575	0.22092	-0.00388	1	-0.00352	1	-0.00234611	0.5656	-0.00367597	0.7606	-0.00684396	0.8624	-0.00527803	0.8706	0.0270904	0.0772	0.0239479	0.0672
D39	0.06413	0.00098	0.1396	0	0.10095	0	0.11756	0	-4e-05	0.48192	0.1138	0	0.05933	0	0.09351	0	0.00869	0.10362	-0.00445	1	0.01555	0.01271	-0.00508	1	-0.00456	1	0.01851	0.04203	0.01795	0.02151	-0.00405105	0.7542	0.0128056	0.213	-0.00677551	0.8574	0.0221496	0.1258	0.0316012	0.0514	0.0552563	0.0052
D40	0.05187	0.00098	0.04827	0	0.05793	0	-0.00325	1	-0.00425	1	0.05132	0.00098	0.00785	0.06452	0.00918	0.03421	-0.00392	1	-0.00429	1	0.02443	0.00489	0.02961	0.01271	0.02169	0.0303	0.03465	0.00489	0.00875	0.06745	0.015093	0.1206	-0.00468272	0.767	0.0064124	0.319	-0.00408821	0.7416	-0.00505803	0.888	-0.00418768	0.7918
D84	0.01507	0.07429	0.07564	0	0.03543	0	0.06229	0	0.00388	0.27077	0.08723	0	0.07748	0	0.04125	0	0.0096	0.11339	-0.00464	1	0.00659	0.11632	0.01584	0.08016	-0.00368	1	-0.00572	1	0.00774	0.09384	-0.00374515	0.6834	0.0242822	0.0936	0.072326	0.0124	0.0797372	0.0048	0.0589104	0.0092	0.0496327	0.0142
Xinjiang Uigur represented our samples from the whole territory of Xinjiang Uigur Autonomous Region. Urumchi Uigur represented previously reported samples from Urumchi of Xinjiang.
